# Supplementary material for: Overexpression of the Gene Encoding Neurosecretory Protein GL Precursor Prevents Excessive Fat Accumulation in the Adipose Tissue of Mice Fed a Long-Term High-Fat Diet
Source: Molecules. 2021 Oct 3;26(19):6006. doi: 10.3390/molecules26196006 (PMC8512635; doi:10.3390/molecules26196006)
Supplement: Supplementary file 1 [file molecules-26-06006-s001.zip]

Archive with 1 entries (1 files):
- molecules-1382822-supplementary.pdf
